# Supplementary material for: Ciliomotor circuitry underlying whole-body coordination of ciliary activity in the Platynereis larva
Source: eLife. 2017 May 16;6:e26000. doi: 10.7554/eLife.26000 (PMC5531833; doi:10.7554/eLife.26000)
Supplement: Supplementary file 1. — DOI: http://dx.doi.org/10.7554/eLife.26000.036 [file elife-26000-supp1.xls]

## Sheet: Sheet3
		Module 1	Module 1	Module 1	Module 1	Module 1	Module 1	Module 1	Module 1	Module 1	Module 1	Module 1	Module 2	Module 2	Module 2	Module 2	Module 2	Module 3	Module 3	Module 3	Module 3	Module 3	Troch – m1	Troch – m1	Troch – m1	Troch – m1	Troch – m1	Troch – m1	Troch – m1	Troch – m1	Troch – m1	Troch – m1	Troch – m1	Troch – m1	Troch – m1	Troch – m1	Troch – m1	Troch – m1	Troch – m1	Troch – m1	Troch – m1	Troch – m1	Troch – m1	Troch – m2	Troch – m2	Troch – m2	Troch – m2	Troch – m2	Troch – m2
		cMNATO	cMNd	cMNvl	eyespotPRClR3	eyespotPRCrR3	MC	MNl3	MNr3	pygPBbicil	Ser-h1l	Ser-h1r	Loop-r	MNantl	MNl1	MNl2	Ser-tr1l	Loop-l	MNantr	MNr1	MNr2	Ser-tr1r	proto1A	proto1P	proto2P	proto3A	proto3P	proto4A	proto4P	proto5A	proto5P	proto6A	proto6P	proto7A	proto7P	proto8P	proto9A	proto9P	proto10A	proto10P	proto11clock	proto12A	proto12P	akror2	akror3	akror4	metavl1	metavl2	metavl3
Module 1	cMNATO	1	9	2	0	0	9	0	0	8	6	3	0	0	0	0	0	3	2	0	0	3	1	1	0	1	0	0	0	3	1	0	1	0	0	0	3	6	7	8	3	4	0	0	0	0	0	0	0
Module 1	cMNd	0	0	2	0	0	3	0	0	6	0	2	1	2	0	0	0	2	2	0	0	0	0	1	1	3	1	3	2	0	0	0	0	1	3	1	1	1	0	4	3	0	0	0	0	0	0	0	0
Module 1	cMNvl	13	10	0	0	0	5	1	0	5	5	3	1	0	0	0	0	2	0	0	0	0	0	0	0	0	0	3	0	0	1	1	0	7	0	0	3	2	0	5	0	0	0	0	0	0	0	0	0
Module 1	eyespotPRClR3	0	0	0	0	0	0	1	13	0	0	0	0	0	3	0	0	1	0	2	5	0	0	0	11	0	11	0	0	0	0	0	0	0	0	0	0	0	0	0	0	0	0	0	0	0	0	0	0
Module 1	eyespotPRCrR3	0	0	0	0	0	0	1	0	0	0	0	0	0	9	1	0	0	0	2	1	0	0	0	0	0	0	0	0	0	0	0	0	0	0	16	0	18	0	0	0	0	0	0	0	0	0	0	0
Module 1	MC	0	0	0	0	0	0	0	0	0	1	1	0	0	0	0	0	0	0	0	0	0	25	24	19	3	12	16	17	8	23	10	17	15	10	17	10	17	13	24	14	3	26	0	0	0	0	0	0
Module 1	MNl3	0	0	0	0	0	0	0	0	1	0	0	0	0	1	1	0	0	0	0	0	0	0	0	0	0	0	0	0	0	0	0	0	0	13	30	0	0	0	0	0	0	0	0	0	0	0	0	0
Module 1	MNr3	0	0	0	0	0	0	19	0	0	0	1	0	0	16	8	1	0	0	8	6	0	0	19	13	0	13	0	0	0	0	0	0	0	0	0	0	0	0	0	0	0	0	0	0	0	0	0	0
Module 1	pygPBbicil	4	1	1	0	0	9	2	2	0	4	7	0	4	0	0	0	1	0	0	0	0	1	1	0	1	0	1	2	0	0	0	0	0	0	0	0	1	0	1	3	0	0	0	0	0	0	0	0
Module 1	Ser-h1l	11	1	3	0	0	36	0	0	6	0	9	0	0	0	0	0	0	0	0	0	5	0	0	0	0	0	0	0	0	0	0	0	1	0	2	0	0	3	0	0	1	0	0	0	0	0	0	0
Module 1	Ser-h1r	0	1	1	0	0	6	0	0	2	5	0	0	0	0	0	5	0	1	0	0	0	0	0	0	0	0	0	1	0	5	0	1	2	0	0	0	0	0	0	1	1	2	0	0	0	0	0	0
Module 2	Loop-r	0	1	0	0	0	2	0	0	0	0	0	0	5	0	1	2	0	0	0	0	0	0	0	0	0	0	0	0	0	0	0	0	0	2	4	7	18	0	4	2	0	0	5	2	8	0	0	0
Module 2	MNantl	1	0	0	0	0	0	0	0	0	0	0	3	0	0	0	1	1	0	0	0	0	0	0	0	0	0	0	0	0	0	0	0	0	2	1	4	5	1	1	0	0	0	10	4	1	1	10	5
Module 2	MNl1	0	0	0	0	0	0	0	0	0	0	0	0	0	0	0	0	0	0	0	0	0	0	0	0	0	0	0	0	0	0	0	0	0	0	0	0	0	0	0	0	0	0	0	0	0	0	0	0
Module 2	MNl2	0	0	0	0	0	0	0	0	0	0	0	0	0	0	0	0	0	0	0	0	0	0	0	0	0	0	0	0	0	0	0	0	0	0	2	0	6	0	10	3	0	0	0	0	0	0	0	0
Module 2	Ser-tr1l	0	0	0	0	0	0	0	0	0	0	0	6	6	1	0	0	4	2	0	0	0	0	0	0	0	0	0	0	0	0	0	0	0	0	0	0	0	0	0	0	0	0	0	0	0	1	4	2
Module 3	Loop-l	0	1	0	0	0	0	0	0	0	0	0	0	1	0	0	2	0	1	1	1	6	3	10	7	2	5	1	2	0	0	0	0	0	0	0	0	0	0	0	0	0	0	0	0	0	0	0	0
Module 3	MNantr	0	1	0	0	0	0	0	0	0	0	0	1	3	0	0	1	3	0	0	0	2	6	10	11	1	3	0	0	0	0	0	0	0	0	0	0	3	0	2	0	0	0	0	0	0	0	1	4
Module 3	MNr1	0	0	0	0	0	0	0	0	0	0	0	0	0	0	0	0	0	1	0	0	0	0	0	0	0	0	0	0	0	0	0	0	0	0	0	0	0	0	0	0	0	0	0	0	0	0	0	0
Module 3	MNr2	0	0	0	0	0	0	0	0	0	0	0	0	0	0	0	0	0	0	0	0	1	0	1	12	0	1	0	0	0	0	0	0	0	0	0	0	0	0	0	0	0	0	0	0	0	0	0	0
Module 3	Ser-tr1r	0	3	1	0	0	0	0	0	1	0	0	3	2	0	1	0	5	7	0	1	0	0	0	0	0	1	0	0	0	0	0	0	1	1	0	0	4	0	2	0	0	0	0	4	5	0	0	0
	Total synapse count:	30	28	10	0	0	70	24	15	29	21	26	15	23	30	12	12	22	16	13	14	17	36	67	74	11	47	24	24	11	30	11	19	27	31	73	28	81	24	61	29	9	28	15	10	14	2	15	11
[truncated: 52 more columns]
